# Supplementary material for: Pegylated Liposomal Alendronate Biodistribution, Immune Modulation, and Tumor Growth Inhibition in a Murine Melanoma Model
Source: Biomolecules. 2023 Aug 26;13(9):1309. doi: 10.3390/biom13091309 (PMC10527549; doi:10.3390/biom13091309)
Supplement: Supplementary file 1 [file biomolecules-13-01309-s001.zip]

Archive with 1 entries (1 files):
- biomolecules-2566369-supplementary.pdf
